# Supplementary material for: Validation of a Real-Time PCR Assay for Fully Automated Detection of Bacillus cereus in Donor Human Milk
Source: Microorganisms. 2025 Jul 11;13(7):1640. doi: 10.3390/microorganisms13071640 (PMC12299169; doi:10.3390/microorganisms13071640)
Supplement: Supplementary file 1 [file microorganisms-13-01640-s001.zip]

Archive with 1 entries (1 files):
- microorganisms-3713272-supplementary.pdf
